# Supplementary material for: Comparative Transcriptome and sRNAome Analyses Reveal the Regulatory Mechanisms of Fruit Ripening in a Spontaneous Early-Ripening Navel Orange Mutant and Its Wild Type
Source: Genes (Basel). 2022 Sep 22;13(10):1706. doi: 10.3390/genes13101706 (PMC9601947; doi:10.3390/genes13101706)
Supplement: Supplementary file 1 [file genes-13-01706-s001.zip]

Archive with 254 entries (252 files):
- Figure S1. Known miRNAs Structure/
- Figure S1. Known miRNAs Structure/csi-miR12105-3p_csi-MIR12105.jpg
- Figure S1. Known miRNAs Structure/csi-miR12105-5p_csi-MIR12105.jpg
- Figure S1. Known miRNAs Structure/csi-miR12106-3p_csi-MIR12106.jpg
- Figure S1. Known miRNAs Structure/csi-miR12106-5p_csi-MIR12106.jpg
- Figure S1. Known miRNAs Structure/csi-miR12107-3p_csi-MIR12107.jpg
- Figure S1. Known miRNAs Structure/csi-miR12107-5p_csi-MIR12107.jpg
- Figure S1. Known miRNAs Structure/csi-miR12108-3p_csi-MIR12108.jpg
- Figure S1. Known miRNAs Structure/csi-miR12108-5p_csi-MIR12108.jpg
- Figure S1. Known miRNAs Structure/csi-miR12109-3p_csi-MIR12109.jpg
- Figure S1. Known miRNAs Structure/csi-miR12110-3p_csi-MIR12110.jpg
- Figure S1. Known miRNAs Structure/csi-miR12111-3p_csi-MIR12111.jpg
- Figure S1. Known miRNAs Structure/csi-miR12111-5p_csi-MIR12111.jpg
- Figure S1. Known miRNAs Structure/csi-miR1515a_csi-MIR1515a.jpg
- Figure S1. Known miRNAs Structure/csi-miR156a-3p_csi-MIR156a.jpg
- Figure S1. Known miRNAs Structure/csi-miR156a-5p_csi-MIR156a.jpg
- Figure S1. Known miRNAs Structure/csi-miR156b-3p_csi-MIR156b.jpg
- Figure S1. Known miRNAs Structure/csi-miR156d-5p_csi-MIR156d.jpg
- Figure S1. Known miRNAs Structure/csi-miR156e-3p_csi-MIR156e.jpg
- Figure S1. Known miRNAs Structure/csi-miR156f-3p_csi-MIR156f.jpg
- Figure S1. Known miRNAs Structure/csi-miR156f-5p_csi-MIR156f.jpg
- Figure S1. Known miRNAs Structure/csi-miR156g-3p_csi-MIR156g.jpg
- Figure S1. Known miRNAs Structure/csi-miR156g-5p_csi-MIR156g.jpg
- Figure S1. Known miRNAs Structure/csi-miR156h-5p_csi-MIR156h.jpg
- Figure S1. Known miRNAs Structure/csi-miR156i-5p_csi-MIR156i.jpg
- Figure S1. Known miRNAs Structure/csi-miR159a-3p_csi-MIR159a.jpg
- Figure S1. Known miRNAs Structure/csi-miR159a-5p_csi-MIR159a.jpg
- Figure S1. Known miRNAs Structure/csi-miR159b-5p_csi-MIR159b.jpg
- Figure S1. Known miRNAs Structure/csi-miR159c-3p_csi-MIR159c.jpg
- Figure S1. Known miRNAs Structure/csi-miR159d_csi-MIR159d.jpg
- Figure S1. Known miRNAs Structure/csi-miR160a-3p_csi-MIR160a.jpg
- Figure S1. Known miRNAs Structure/csi-miR160a-5p_csi-MIR160a.jpg
- Figure S1. Known miRNAs Structure/csi-miR160b-3p_csi-MIR160b.jpg
- Figure S1. Known miRNAs Structure/csi-miR160b-5p_csi-MIR160b.jpg
- Figure S1. Known miRNAs Structure/csi-miR160c-5p_csi-MIR160c.jpg
- Figure S1. Known miRNAs Structure/csi-miR162-3p_csi-MIR162.jpg
- Figure S1. Known miRNAs Structure/csi-miR162-5p_csi-MIR162.jpg
- Figure S1. Known miRNAs Structure/csi-miR164a-3p_csi-MIR164a.jpg
- Figure S1. Known miRNAs Structure/csi-miR164a-5p_csi-MIR164a.jpg
- Figure S1. Known miRNAs Structure/csi-miR164b-3p_csi-MIR164b.jpg
- Figure S1. Known miRNAs Structure/csi-miR166b-3p_csi-MIR166b.jpg
- Figure S1. Known miRNAs Structure/csi-miR166b-5p_csi-MIR166b.jpg
- Figure S1. Known miRNAs Structure/csi-miR166c-3p_csi-MIR166c.jpg
- Figure S1. Known miRNAs Structure/csi-miR166c-5p_csi-MIR166c.jpg
- Figure S1. Known miRNAs Structure/csi-miR166e-3p_csi-MIR166e.jpg
- Figure S1. Known miRNAs Structure/csi-miR166e-5p_csi-MIR166e.jpg
- Figure S1. Known miRNAs Structure/csi-miR166f-5p_csi-MIR166f.jpg
- Figure S1. Known miRNAs Structure/csi-miR166g-5p_csi-MIR166g.jpg
- Figure S1. Known miRNAs Structure/csi-miR166i-3p_csi-MIR166i.jpg
- Figure S1. Known miRNAs Structure/csi-miR166j-3p_csi-MIR166j.jpg
- Figure S1. Known miRNAs Structure/csi-miR167a-3p_csi-MIR167a.jpg
- Figure S1. Known miRNAs Structure/csi-miR167b-3p_csi-MIR167b.jpg
- Figure S1. Known miRNAs Structure/csi-miR167b-5p_csi-MIR167b.jpg
- Figure S1. Known miRNAs Structure/csi-miR167c-3p_csi-MIR167c.jpg
- Figure S1. Known miRNAs Structure/csi-miR167c-5p_csi-MIR167c.jpg
- Figure S1. Known miRNAs Structure/csi-miR167d-3p_csi-MIR167d.jpg
- Figure S1. Known miRNAs Structure/csi-miR167d-5p_csi-MIR167d.jpg
- Figure S1. Known miRNAs Structure/csi-miR167e-3p_csi-MIR167e.jpg
- Figure S1. Known miRNAs Structure/csi-miR168-3p_csi-MIR168.jpg
- Figure S1. Known miRNAs Structure/csi-miR168-5p_csi-MIR168.jpg
- Figure S1. Known miRNAs Structure/csi-miR169c-3p_csi-MIR169c.jpg
- Figure S1. Known miRNAs Structure/csi-miR169l-3p_csi-MIR169l.jpg
- Figure S1. Known miRNAs Structure/csi-miR169n-3p_csi-MIR169n.jpg
- Figure S1. Known miRNAs Structure/csi-miR171a_csi-MIR171a.jpg
- Figure S1. Known miRNAs Structure/csi-miR171b-3p_csi-MIR171b.jpg
- Figure S1. Known miRNAs Structure/csi-miR171b-5p_csi-MIR171b.jpg
- Figure S1. Known miRNAs Structure/csi-miR171c-3p_csi-MIR171c.jpg
- Figure S1. Known miRNAs Structure/csi-miR171e-3p_csi-MIR171e.jpg
- Figure S1. Known miRNAs Structure/csi-miR171f-5p_csi-MIR171f.jpg
- Figure S1. Known miRNAs Structure/csi-miR172a-3p_csi-MIR172a.jpg
- Figure S1. Known miRNAs Structure/csi-miR172a-5p_csi-MIR172a.jpg
- Figure S1. Known miRNAs Structure/csi-miR172b-5p_csi-MIR172b.jpg
- Figure S1. Known miRNAs Structure/csi-miR172c-3p_csi-MIR172c.jpg
- Figure S1. Known miRNAs Structure/csi-miR172c-5p_csi-MIR172c.jpg
- Figure S1. Known miRNAs Structure/csi-miR2111-5p_csi-MIR2111.jpg
- Figure S1. Known miRNAs Structure/csi-miR3627a-5p_csi-MIR3627a.jpg
- Figure S1. Known miRNAs Structure/csi-miR3627b-3p_csi-MIR3627b.jpg
- Figure S1. Known miRNAs Structure/csi-miR3627c-5p_csi-MIR3627c.jpg
- Figure S1. Known miRNAs Structure/csi-miR390a-3p_csi-MIR390a.jpg
- Figure S1. Known miRNAs Structure/csi-miR390a-5p_csi-MIR390a.jpg
- Figure S1. Known miRNAs Structure/csi-miR390b-5p_csi-MIR390b.jpg
- Figure S1. Known miRNAs Structure/csi-miR391-3p_csi-MIR391.jpg
- Figure S1. Known miRNAs Structure/csi-miR391-5p_csi-MIR391.jpg
- Figure S1. Known miRNAs Structure/csi-miR393a_csi-MIR393a.jpg
- Figure S1. Known miRNAs Structure/csi-miR393b-3p_csi-MIR393b.jpg
- Figure S1. Known miRNAs Structure/csi-miR393b-5p_csi-MIR393b.jpg
- Figure S1. Known miRNAs Structure/csi-miR393c-3p_csi-MIR393c.jpg
- Figure S1. Known miRNAs Structure/csi-miR393c-5p_csi-MIR393c.jpg
- Figure S1. Known miRNAs Structure/csi-miR3947-5p_csi-MIR3947.jpg
- Figure S1. Known miRNAs Structure/csi-miR3948_csi-MIR3948.jpg
- Figure S1. Known miRNAs Structure/csi-miR394a_csi-MIR394a.jpg
- Figure S1. Known miRNAs Structure/csi-miR3951a-3p_csi-MIR3951a.jpg
- Figure S1. Known miRNAs Structure/csi-miR3951a-5p_csi-MIR3951a.jpg
- Figure S1. Known miRNAs Structure/csi-miR3951b-3p_csi-MIR3951b.jpg
- Figure S1. Known miRNAs Structure/csi-miR3951b-5p_csi-MIR3951b.jpg
- Figure S1. Known miRNAs Structure/csi-miR3952-3p_csi-MIR3952.jpg
- Figure S1. Known miRNAs Structure/csi-miR3952-3p_csi-MIR3952b.jpg
- Figure S1. Known miRNAs Structure/csi-miR3952-5p_csi-MIR3952.jpg
- Figure S1. Known miRNAs Structure/csi-miR3952b-5p_csi-MIR3952b.jpg
- Figure S1. Known miRNAs Structure/csi-miR3953_csi-MIR3953.jpg
- Figure S1. Known miRNAs Structure/csi-miR3954b-3p_csi-MIR3954b.jpg
- Figure S1. Known miRNAs Structure/csi-miR3954_csi-MIR3954.jpg
- Figure S1. Known miRNAs Structure/csi-miR3954_csi-MIR3954b.jpg
- Figure S1. Known miRNAs Structure/csi-miR395a_csi-MIR395a.jpg
- Figure S1. Known miRNAs Structure/csi-miR395b-5p_csi-MIR395b.jpg
- Figure S1. Known miRNAs Structure/csi-miR396a-3p_csi-MIR396a.jpg
- Figure S1. Known miRNAs Structure/csi-miR396a-5p_csi-MIR396a.jpg
- Figure S1. Known miRNAs Structure/csi-miR396b-3p_csi-MIR396b.jpg
- Figure S1. Known miRNAs Structure/csi-miR396c_csi-MIR396c.jpg
- Figure S1. Known miRNAs Structure/csi-miR396e-5p_csi-MIR396e.jpg
- Figure S1. Known miRNAs Structure/csi-miR396f-3p_csi-MIR396f.jpg
- Figure S1. Known miRNAs Structure/csi-miR396f-5p_csi-MIR396f.jpg
- Figure S1. Known miRNAs Structure/csi-miR397-3p_csi-MIR397.jpg
- Figure S1. Known miRNAs Structure/csi-miR397-5p_csi-MIR397.jpg
- Figure S1. Known miRNAs Structure/csi-miR398a-3p_csi-MIR398a.jpg
- Figure S1. Known miRNAs Structure/csi-miR398a-5p_csi-MIR398a.jpg
- Figure S1. Known miRNAs Structure/csi-miR398b-3p_csi-MIR398b.jpg
- Figure S1. Known miRNAs Structure/csi-miR399a-3p_csi-MIR399a.jpg
- Figure S1. Known miRNAs Structure/csi-miR399a-5p_csi-MIR399a.jpg
- Figure S1. Known miRNAs Structure/csi-miR399b-3p_csi-MIR399b.jpg
- Figure S1. Known miRNAs Structure/csi-miR399b-5p_csi-MIR399b.jpg
- Figure S1. Known miRNAs Structure/csi-miR399c-3p_csi-MIR399c.jpg
- Figure S1. Known miRNAs Structure/csi-miR399c-5p_csi-MIR399c.jpg
- Figure S1. Known miRNAs Structure/csi-miR399d-3p_csi-MIR399d.jpg
- Figure S1. Known miRNAs Structure/csi-miR399d-5p_csi-MIR399d.jpg
- Figure S1. Known miRNAs Structure/csi-miR399e-5p_csi-MIR399e.jpg
- Figure S1. Known miRNAs Structure/csi-miR399f-3p_csi-MIR399f.jpg
- Figure S1. Known miRNAs Structure/csi-miR399f-5p_csi-MIR399f.jpg
- Figure S1. Known miRNAs Structure/csi-miR403a-3p_csi-MIR403a.jpg
- Figure S1. Known miRNAs Structure/csi-miR403a-5p_csi-MIR403a.jpg
- Figure S1. Known miRNAs Structure/csi-miR403b-5p_csi-MIR403b.jpg
- Figure S1. Known miRNAs Structure/csi-miR408-3p_csi-MIR408.jpg
- Figure S1. Known miRNAs Structure/csi-miR408-5p_csi-MIR408.jpg
- Figure S1. Known miRNAs Structure/csi-miR477a-3p_csi-MIR477a.jpg
- Figure S1. Known miRNAs Structure/csi-miR477a-5p_csi-MIR477a.jpg
- Figure S1. Known miRNAs Structure/csi-miR477b-3p_csi-MIR477b.jpg
- Figure S1. Known miRNAs Structure/csi-miR477b-5p_csi-MIR477b.jpg
- Figure S1. Known miRNAs Structure/csi-miR477c-3p_csi-MIR477c.jpg
- Figure S1. Known miRNAs Structure/csi-miR477c-5p_csi-MIR477c.jpg
- Figure S1. Known miRNAs Structure/csi-miR477d-3p_csi-MIR477d.jpg
- Figure S1. Known miRNAs Structure/csi-miR477d-5p_csi-MIR477d.jpg
- Figure S1. Known miRNAs Structure/csi-miR477e-3p_csi-MIR477e.jpg
- Figure S1. Known miRNAs Structure/csi-miR477e-5p_csi-MIR477e.jpg
- Figure S1. Known miRNAs Structure/csi-miR482a-3p_csi-MIR482a.jpg
- Figure S1. Known miRNAs Structure/csi-miR482a-5p_csi-MIR482a.jpg
- Figure S1. Known miRNAs Structure/csi-miR482b-3p_csi-MIR482b.jpg
- Figure S1. Known miRNAs Structure/csi-miR482b-5p_csi-MIR482b.jpg
- Figure S1. Known miRNAs Structure/csi-miR482c-3p_csi-MIR482c.jpg
- Figure S1. Known miRNAs Structure/csi-miR482c-5p_csi-MIR482c.jpg
- Figure S1. Known miRNAs Structure/csi-miR482d-3p_csi-MIR482d.jpg
- Figure S1. Known miRNAs Structure/csi-miR482d-5p_csi-MIR482d.jpg
- Figure S1. Known miRNAs Structure/csi-miR482e-3p_csi-MIR482e.jpg
- Figure S1. Known miRNAs Structure/csi-miR482e-5p_csi-MIR482e.jpg
- Figure S1. Known miRNAs Structure/csi-miR482f-3p_csi-MIR482f.jpg
- Figure S1. Known miRNAs Structure/csi-miR482f-5p_csi-MIR482f.jpg
- Figure S1. Known miRNAs Structure/csi-miR530a-3p_csi-MIR530a.jpg
- Figure S1. Known miRNAs Structure/csi-miR530a-5p_csi-MIR530a.jpg
- Figure S1. Known miRNAs Structure/csi-miR530b-3p_csi-MIR530b.jpg
- Figure S1. Known miRNAs Structure/csi-miR530b-5p_csi-MIR530b.jpg
- Figure S1. Known miRNAs Structure/csi-miR535a_csi-MIR535a.jpg
- Figure S1. Known miRNAs Structure/csi-miR535b-3p_csi-MIR535b.jpg
- Figure S1. Known miRNAs Structure/csi-miR536-3p_csi-MIR536.jpg
- Figure S1. Known miRNAs Structure/csi-miR536-5p_csi-MIR536.jpg
- Figure S1. Known miRNAs Structure/csi-miR827_csi-MIR827.jpg
- Figure S1. Known miRNAs Structure/csi-miR857_csi-MIR857.jpg
- Figure S1. Known miRNAs Structure/csi-miR858-3p_csi-MIR858.jpg
- Figure S1. Known miRNAs Structure/csi-miR9560-3p_csi-MIR9560.jpg
- Figure S1. Known miRNAs Structure/csi-miR9560-5p_csi-MIR9560.jpg
- Figure S2. Novel miRNAs Structure/
- Figure S2. Novel miRNAs Structure/novel_100_novel_100.jpg
- Figure S2. Novel miRNAs Structure/novel_102_novel_102.jpg
- Figure S2. Novel miRNAs Structure/novel_105_novel_105.jpg
- Figure S2. Novel miRNAs Structure/novel_106_novel_106.jpg
- Figure S2. Novel miRNAs Structure/novel_107_novel_107.jpg
- Figure S2. Novel miRNAs Structure/novel_10_novel_10.jpg
- Figure S2. Novel miRNAs Structure/novel_110_novel_110.jpg
- Figure S2. Novel miRNAs Structure/novel_112_novel_112.jpg
- Figure S2. Novel miRNAs Structure/novel_114_novel_114.jpg
- Figure S2. Novel miRNAs Structure/novel_115_novel_115.jpg
- Figure S2. Novel miRNAs Structure/novel_117_novel_117.jpg
- Figure S2. Novel miRNAs Structure/novel_118_novel_118.jpg
- Figure S2. Novel miRNAs Structure/novel_11_novel_11.jpg
- Figure S2. Novel miRNAs Structure/novel_120_novel_120.jpg
- Figure S2. Novel miRNAs Structure/novel_121_novel_121.jpg
- Figure S2. Novel miRNAs Structure/novel_127_novel_127.jpg
- Figure S2. Novel miRNAs Structure/novel_128_novel_128.jpg
- Figure S2. Novel miRNAs Structure/novel_129_novel_129.jpg
- Figure S2. Novel miRNAs Structure/novel_133_novel_133.jpg
- Figure S2. Novel miRNAs Structure/novel_134_novel_134.jpg
- Figure S2. Novel miRNAs Structure/novel_135_novel_135.jpg
- Figure S2. Novel miRNAs Structure/novel_136_novel_136.jpg
- Figure S2. Novel miRNAs Structure/novel_137_novel_137.jpg
- Figure S2. Novel miRNAs Structure/novel_139_novel_139.jpg
- Figure S2. Novel miRNAs Structure/novel_141_novel_141.jpg
- Figure S2. Novel miRNAs Structure/novel_143_novel_143.jpg
- Figure S2. Novel miRNAs Structure/novel_144_novel_144.jpg
- Figure S2. Novel miRNAs Structure/novel_146_novel_146.jpg
- Figure S2. Novel miRNAs Structure/novel_16_novel_16.jpg
- Figure S2. Novel miRNAs Structure/novel_17_novel_17.jpg
- Figure S2. Novel miRNAs Structure/novel_18_novel_18.jpg
- Figure S2. Novel miRNAs Structure/novel_1_novel_1.jpg
- Figure S2. Novel miRNAs Structure/novel_22_novel_22.jpg
- Figure S2. Novel miRNAs Structure/novel_23_novel_23.jpg
- Figure S2. Novel miRNAs Structure/novel_24_novel_24.jpg
- Figure S2. Novel miRNAs Structure/novel_27_novel_27.jpg
- Figure S2. Novel miRNAs Structure/novel_29_novel_29.jpg
- Figure S2. Novel miRNAs Structure/novel_30_novel_30.jpg
- Figure S2. Novel miRNAs Structure/novel_31_novel_31.jpg
- Figure S2. Novel miRNAs Structure/novel_34_novel_34.jpg
- Figure S2. Novel miRNAs Structure/novel_36_novel_36.jpg
- Figure S2. Novel miRNAs Structure/novel_37_novel_37.jpg
- Figure S2. Novel miRNAs Structure/novel_41_novel_41.jpg
- Figure S2. Novel miRNAs Structure/novel_42_novel_42.jpg
- Figure S2. Novel miRNAs Structure/novel_44_novel_44.jpg
- Figure S2. Novel miRNAs Structure/novel_46_novel_46.jpg
- Figure S2. Novel miRNAs Structure/novel_47_novel_47.jpg
- Figure S2. Novel miRNAs Structure/novel_48_novel_48.jpg
- Figure S2. Novel miRNAs Structure/novel_49_novel_49.jpg
- Figure S2. Novel miRNAs Structure/novel_4_novel_4.jpg
- Figure S2. Novel miRNAs Structure/novel_50_novel_50.jpg
- Figure S2. Novel miRNAs Structure/novel_54_novel_54.jpg
- Figure S2. Novel miRNAs Structure/novel_55_novel_55.jpg
- Figure S2. Novel miRNAs Structure/novel_58_novel_58.jpg
- Figure S2. Novel miRNAs Structure/novel_5_novel_5.jpg
- Figure S2. Novel miRNAs Structure/novel_60_novel_60.jpg
- Figure S2. Novel miRNAs Structure/novel_61_novel_61.jpg
- Figure S2. Novel miRNAs Structure/novel_62_novel_62.jpg
- Figure S2. Novel miRNAs Structure/novel_65_novel_65.jpg
- Figure S2. Novel miRNAs Structure/novel_66_novel_66.jpg
- Figure S2. Novel miRNAs Structure/novel_67_novel_67.jpg
- Figure S2. Novel miRNAs Structure/novel_68_novel_68.jpg
- Figure S2. Novel miRNAs Structure/novel_72_novel_72.jpg
- Figure S2. Novel miRNAs Structure/novel_73_novel_73.jpg
- Figure S2. Novel miRNAs Structure/novel_75_novel_75.jpg
- Figure S2. Novel miRNAs Structure/novel_80_novel_80.jpg
- Figure S2. Novel miRNAs Structure/novel_81_novel_81.jpg
- Figure S2. Novel miRNAs Structure/novel_83_novel_83.jpg
- Figure S2. Novel miRNAs Structure/novel_86_novel_86.jpg
- Figure S2. Novel miRNAs Structure/novel_88_novel_88.jpg
- Figure S2. Novel miRNAs Structure/novel_89_novel_89.jpg
- Figure S2. Novel miRNAs Structure/novel_90_novel_90.jpg
- Figure S2. Novel miRNAs Structure/novel_93_novel_93.jpg
- Figure S2. Novel miRNAs Structure/novel_94_novel_94.jpg
- Figure S2. Novel miRNAs Structure/novel_95_novel_95.jpg
- Table S1 Genes that were differentially expressed between MT and WT.xlsx
- Table S10 The primer sequences of target gene for qRT-PCR.pdf
- Table S2 GO function catagery.xlsx
- Table S3 The KEGG pathways of more than five differentially expressed genes in MT compared with WT.xlsx
- Table S4 Family analysis of miRNAs.pdf
- Table S5 GO classification of miRNA targets.xlsx
- Table S6 miRNA and the target genes.xlsx
- Table S7 Targets of major miRNAs involved in fruit development.xlsx
- Table S8 The primer sequences of Key gene for qRT-PCR.pdf
- Table S9 The primer sequences of miRNA for qRT-PCR.pdf
